# Supplementary material for: Co-Positivity for Anti-dsDNA, -Nucleosome and -Histone Antibodies in Lupus Nephritis Is Indicative of High Serum Levels and Severe Nephropathy
Source: PLoS One. 2015 Oct 14;10(10):e0140441. doi: 10.1371/journal.pone.0140441 (PMC4605492; doi:10.1371/journal.pone.0140441)
Supplement: S1 Text — (XLS) [file pone.0140441.s004.xls]

## Sheet: Sheet1
No.	Gender	Age	dsDNA Ab	nucleosome Ab	histone Ab	nRNP Ab	sm Ab	SS-A Ab	Ro-52 Ab	SS-B Ab	SCL-70 Ab	PM-scl Ab	Jo-1 Ab	CENP-B Ab	PCNA Ab	ribosomal Ab	mitochondrion Ab
1	F	43	+	+	+	-	-	+	+	-	-	-	-	-	-	+	-
2	F	33	+	+	+	-	-	-	-	-	-	-	-	-	+	-	-
3	F	13	+	+	+	+	+	+	+	+	-	-	-	-	+	-	-
4	M	60	+	+	+	-	-	-	-	-	-	-	-	-	-	-	-
5	F	31	+	+	+	-	-	-	-	-	-	-	-	-	-	-	-
6	F	42	+	+	+	-	-	+	-	-	-	-	-	-	-	+	-
7	M	28	+	+	+	+	+	+	-	-	-	-	-	-	-	-	-
8	M	29	+	+	+	+	+	+	-	-	-	-	-	-	-	-	-
9	F	37	+	+	+	-	-	-	-	-	-	-	-	-	-	-	-
10	F	26	+	+	+	+	-	+	+	+	-	-	-	-	-	+	-
11	F	46	+	+	+	-	-	+	+	+	-	-	-	-	-	-	-
12	F	35	+	+	+	-	-	+	-	-	-	-	-	-	-	-	-
13	F	47	+	+	+	-	-	-	-	-	-	-	-	-	-	+	-
14	F	48	+	+	+	-	-	+	+	+	-	-	-	-	-	-	-
15	F	49	+	+	+	-	-	+	+	+	-	-	-	-	-	-	-
16	M	22	+	+	+	+	-	+	-	-	-	-	-	-	-	+	-
17	F	37	+	+	+	-	-	-	-	-	-	-	-	-	-	-	-
18	F	17	+	+	+	-	-	-	-	-	-	-	-	-	-	+	-
19	F	23	+	+	+	+	+	+	+	-	-	-	-	-	-	+	-
20	F	17	+	+	+	+	+	+	+	-	-	-	-	-	-	-	-
21	F	15	+	+	+	-	-	-	-	-	-	-	-	-	-	-	-
22	F	23	+	+	+	+	+	+	-	-	-	-	-	+	-	-	-
23	F	39	+	+	+	+	+	+	+	+	-	-	-	+	-	-	-
24	F	36	+	+	+	+	-	-	-	-	-	-	-	-	-	-	-
25	F	51	+	+	+	-	-	+	+	+	-	-	-	-	-	-	+
26	F	48	+	+	+	+	-	-	-	-	-	-	-	-	-	-	-
27	F	26	+	+	+	+	+	-	-	-	-	-	-	-	-	-	-
28	F	38	+	+	+	+	-	+	+	-	-	-	-	-	-	-	-
29	F	30	+	+	+	-	-	-	-	-	-	-	-	-	-	-	-
30	F	42	+	+	+	-	-	+	+	+	-	-	-	-	-	-	-
31	F	27	+	+	+	+	+	+	+	-	-	-	-	-	-	-	-
32	F	44	+	+	+	-	-	+	+	+	-	-	-	-	-	-	+
33	F	45	+	+	+	-	-	+	+	+	-	-	-	-	-	-	-
34	F	50	+	+	+	+	+	-	+	-	-	-	-	-	-	-	-
35	F	17	+	+	+	+	+	-	-	-	-	-	-	-	-	+	-
36	F	53	+	+	+	+	+	-	-	-	-	-	-	-	-	-	-
37	F	47	+	+	+	+	-	-	-	-	-	-	-	-	-	+	-
38	F	50	+	+	+	-	-	+	-	-	-	-	-	-	-	+	-
39	F	53	+	+	+	-	+	-	-	-	-	-	-	-	-	-	-
40	F	21	+	+	+	-	-	-	-	-	-	-	-	-	-	-	-
41	F	7	+	+	+	+	+	+	-	-	-	-	-	-	-	+	-
42	F	48	+	+	+	-	-	-	-	-	-	-	-	-	-	-	-
43	F	46	+	+	+	+	+	+	+	+	-	-	-	-	-	+	+
44	M	19	+	+	+	+	+	-	-	-	-	-	-	-	-	+	-
45	F	28	+	+	+	+	-	+	+	+	-	-	-	-	-	+	-
46	F	30	+	+	+	+	-	+	+	-	-	-	-	-	-	-	-
47	F	12	+	+	+	-	-	+	+	-	-	-	-	-	-	-	-
48	F	13	+	+	+	-	-	+	+	-	-	-	-	-	-	+	-
49	F	44	+	+	+	-	-	+	-	-	-	-	-	-	-	+	-
50	F	45	+	+	+	+	+	+	+	+	-	-	-	-	-	+	+
51	F	38	+	+	+	+	+	-	-	-	-	-	-	-	-	+	-
52	F	31	+	+	+	+	-	+	-	-	-	-	-	-	-	+	-
53	F	57	+	+	+	-	-	-	-	-	-	-	-	-	-	-	-
54	F	46	+	+	+	+	-	+	-	-	-	-	-	-	-	-	+
55	F	32	+	+	+	-	-	-	-	-	-	-	-	-	-	-	-
56	F	46	+	+	+	-	-	-	-	-	-	-	-	-	-	+	-
57	F	45	+	+	+	+	-	-	-	-	-	-	-	-	-	+	-
58	M	12	+	+	+	-	-	+	+	+	-	-	-	-	-	+	-
59	F	16	+	+	+	-	-	-	-	-	-	-	-	-	-	-	-
60	F	50	+	+	+	-	-	+	-	-	-	-	-	-	-	-	-
61	F	50	+	+	+	+	+	-	+	-	-	-	-	-	-	-	-
62	F	25	+	+	+	-	-	+	+	+	-	-	-	-	-	+	-
63	F	43	+	+	+	-	-	+	+	+	-	-	-	+	-	+	-
64	F	54	+	+	+	-	-	-	-	-	-	-	-	-	-	-	-
65	F	33	+	+	+	+	+	+	+	+	-	-	-	-	-	-	-
66	F	15	+	+	+	-	-	+	+	-	-	-	-	-	-	+	-
67	F	35	+	+	+	-	-	-	-	-	-	-	-	-	-	-	-
68	F	15	+	+	+	-	-	-	-	-	-	-	-	-	-	+	-
69	F	24	+	+	+	+	-	-	-	-	-	-	-	-	-	+	-
70	F	29	+	+	+	-	-	+	+	+	-	-	-	-	-	-	-
71	F	46	+	+	+	-	-	-	-	-	-	-	-	-	-	-	-
72	F	42	+	+	+	-	-	+	-	-	-	-	-	-	-	-	-
73	F	29	+	+	+	-	-	-	-	-	-	-	-	-	-	+	+
74	F	17	+	+	+	-	-	-	-	-	-	-	-	-	-	-	-
75	F	33	+	+	+	-	-	+	+	-	+	-	-	-	-	+	-
76	F	39	+	+	+	+	-	+	+	-	-	-	-	-	-	-	-
77	F	29	+	+	+	-	+	+	+	-	-	-	-	-	-	+	-
78	F	24	+	+	+	-	-	-	-	-	-	-	-	-	-	+	-
79	F	8	+	+	+	-	-	-	-	-	-	-	-	-	-	-	-
80	F	36	+	+	+	-	-	-	-	-	-	-	-	-	-	+	-
81	F	18	+	+	+	-	-	+	-	-	-	-	-	-	-	-	-
82	F	22	+	+	+	+	+	-	-	-	-	-	-	-	-	-	-
83	F	24	+	+	+	-	-	-	-	-	-	-	-	-	-	-	-
84	F	24	+	+	+	-	-	+	+	-	-	-	-	-	-	-	-
85	F	23	+	+	+	-	-	+	+	-	-	-	-	-	-	-	-
86	F	38	+	+	+	-	-	+	+	-	-	-	-	-	-	+	-
87	F	48	+	+	+	-	-	+	+	-	-	-	-	-	-	-	-
88	F	37	+	+	+	+	+	+	+	-	+	-	-	-	-	+	-
89	F	25	+	+	+	-	-	+	+	-	-	-	-	-	-	-	-
90	F	43	+	+	+	+	-	-	-	-	-	-	-	-	-	+	-
91	F	19	+	+	+	-	-	-	-	-	-	-	-	-	-	+	-
92	F	41	+	+	+	-	-	+	+	-	-	-	-	-	-	-	-
93	F	50	+	+	+	-	-	-	-	-	-	-	-	-	-	-	-
94	F	25	+	+	+	+	+	-	-	-	-	-	-	-	-	-	-
95	F	32	+	+	+	+	-	+	+	+	-	-	-	-	-	+	-
96	F	50	+	+	+	+	-	+	+	+	-	-	-	-	-	+	-
97	F	39	+	+	+	-	-	-	-	-	-	-	-	-	-	-	-
98	F	42	+	+	+	+	+	-	-	-	-	-	-	-	-	+	+
99	F	53	+	+	+	-	-	+	-	-	-	-	-	-	-	-	-
100	M	18	+	+	+	+	+	+	+	-	-	-	-	-	-	+	-
101	F	11	+	+	+	-	-	-	-	-	-	-	-	-	-	-	-
102	F	29	+	+	+	+	+	+	-	-	-	-	-	-	-	-	-
103	F	41	+	+	+	+	+	-	+	-	-	-	-	-	-	+	-
104	F	33	+	+	+	+	+	+	+	-	-	-	-	-	-	+	-
105	F	48	+	+	+	-	-	+	+	-	-	-	-	-	-	+	-
106	F	48	+	+	+	-	-	+	+	-	-	-	-	-	-	+	-
107	M	21	+	+	+	-	-	-	-	-	-	-	-	-	-	-	-
108	F	38	+	+	+	-	-	-	-	-	-	-	-	-	-	-	-
109	F	17	+	+	+	-	-	+	+	+	-	-	-	-	-	-	-
110	F	41	+	+	+	-	-	+	+	-	-	-	-	-	-	-	-
111	F	41	+	+	+	-	-	+	+	-	-	-	-	-	-	-	-
112	F	37	+	+	+	-	-	+	+	+	-	-	-	-	-	+	+
113	F	47	+	+	+	+	+	-	+	-	-	-	-	-	-	-	+
114	F	23	+	+	+	+	+	-	-	-	-	-	-	-	-	-	-
115	F	45	+	+	+	-	-	+	+	-	-	-	-	-	-	-	-
116	F	46	+	+	+	-	-	-	-	-	-	-	-	-	-	+	-
117	F	46	+	+	+	-	-	-	-	-	-	-	-	-	-	-	-
118	F	25	+	+	+	-	-	+	+	+	-	-	-	-	-	-	-
119	F	10	+	+	+	-	-	-	-	-	-	-	-	-	-	+	-
120	F	27	+	+	+	-	-	+	+	-	-	-	-	-	-	-	-
121	F	18	+	+	+	-	-	+	+	-	-	-	-	-	-	+	+
122	M	56	+	+	+	-	-	+	+	-	-	-	-	-	-	-	-
123	F	43	+	+	+	+	-	-	-	-	-	-	-	-	-	-	-
124	F	30	+	+	+	+	+	-	-	-	-	-	-	-	-	+	-
125	F	40	+	+	+	-	-	+	+	-	-	-	-	-	-	-	-
126	M	14	+	+	+	+	+	+	+	-	-	-	-	-	+	-	-
127	F	48	+	+	+	-	-	-	-	-	-	-	-	-	-	+	-
128	F	14	+	+	+	+	+	+	-	-	-	-	-	-	-	+	+
129	F	45	+	+	+	-	-	+	+	-	-	-	-	-	-	-	-
130	M	16	+	+	+	-	-	+	+	+	-	-	-	-	-	-	-
131	F	41	+	+	+	+	+	+	+	+	-	-	-	-	-	-	-
132	F	41	+	+	+	-	-	+	+	-	-	-	-	-	-	-	-
133	M	25	+	+	+	+	+	-	-	-	-	-	-	-	-	-	-
134	F	19	+	+	+	+	+	-	-	-	-	-	-	-	-	-	-
135	F	22	+	+	+	-	-	+	-	-	-	-	-	-	-	-	-
136	F	14	+	+	+	-	-	-	-	-	-	-	-	-	-	+	-
137	F	18	+	+	+	+	+	-	-	-	-	-	-	-	-	+	-
138	F	31	+	+	+	-	-	+	+	+	-	-	-	-	-	+	-
139	F	55	+	+	+	-	-	-	-	-	-	-	-	-	-	+	-
140	F	25	+	+	+	-	-	-	-	-	-	-	-	-	-	+	-
141	F	50	+	+	+	+	-	+	+	-	-	-	-	-	-	-	-
142	F	37	+	+	+	+	+	-	-	-	-	-	-	+	-	-	-
143	F	28	+	+	+	+	+	-	-	-	-	-	-	-	-	-	-
144	F	30	+	+	+	-	-	+	+	-	-	-	-	-	-	-	-
145	F	40	+	+	+	-	-	-	-	-	-	-	-	-	-	-	-
146	F	37	+	+	+	+	+	-	-	-	-	-	-	-	-	+	-
147	F	25	+	+	+	+	+	+	+	-	-	-	-	-	-	-	-
148	F	49	+	+	+	+	+	-	+	-	-	-	-	-	-	+	-
149	F	18	+	+	+	-	-	+	+	-	-	-	-	-	-	+	-
150	F	42	+	+	+	+	-	-	-	-	-	-	-	-	-	-	-
151	F	33	+	+	+	-	-	+	+	-	-	-	-	-	-	-	-
152	F	24	+	+	+	+	+	-	-	-	-	-	-	-	-	-	-
153	F	46	+	+	+	-	-	+	+	+	-	-	-	-	-	-	-
154	F	34	+	+	+	-	-	-	-	-	-	-	-	-	-	+	-
155	F	47	+	+	+	-	-	+	+	-	-	-	-	-	-	-	-
156	M	22	+	+	+	-	-	+	-	-	-	-	-	-	-	-	+
157	F	35	+	+	+	-	-	-	-	-	-	-	-	-	-	-	-
158	F	19	+	+	+	-	-	-	-	-	-	-	-	-	-	+	+
159	F	53	+	+	+	-	-	+	+	+	-	-	-	-	-	-	-
160	F	21	+	+	+	-	-	+	+	+	-	-	-	-	+	-	+
161	F	21	+	+	+	-	-	+	-	-	-	-	-	-	-	+	-
162	F	25	+	+	+	-	-	+	+	-	-	-	-	-	-	+	-
163	F	26	+	+	+	-	-	+	+	-	-	-	-	-	-	-	-
164	F	24	+	+	+	+	+	-	-	-	-	-	-	-	-	+	-
165	F	27	+	+	+	-	+	-	-	-	-	-	-	-	-	+	-
166	F	22	+	+	+	-	+	+	-	-	-	-	-	-	-	-	-
167	F	15	+	+	+	-	-	-	-	-	-	-	-	-	-	-	-
168	F	16	+	+	+	-	-	-	-	-	-	-	-	-	-	-	-
169	F	21	+	+	+	+	+	+	+	-	-	-	-	-	-	-	-
170	F	19	+	+	+	-	-	-	-	-	-	-	-	-	-	-	-
171	F	43	+	+	+	-	-	+	+	-	-	-	-	-	-	-	-
172	F	39	+	+	+	-	-	+	+	-	-	-	-	-	-	-	+
173	F	35	+	+	+	-	-	+	+	-	-	-	-	-	-	-	+
174	F	37	+	+	+	-	-	-	-	-	-	-	-	-	-	-	+
175	F	56	+	+	+	-	-	+	+	-	-	-	-	-	-	-	-
176	F	53	+	+	+	-	-	-	-	-	-	-	-	-	-	-	-
177	F	46	+	+	+	-	-	-	-	-	-	-	-	-	-	-	-
178	M	26	+	+	+	+	+	+	+	-	-	-	-	-	-	-	+
179	F	33	+	+	+	-	-	+	+	+	-	-	-	-	-	-	-
180	F	56	+	+	+	-	-	+	-	-	-	-	-	-	-	+	-
181	F	22	+	+	+	+	-	-	-	-	-	-	-	-	-	+	-
182	F	22	+	+	+	-	-	+	+	-	-	-	-	-	-	-	-
183	F	23	+	+	+	-	-	-	-	-	-	-	-	-	-	+	-
184	F	31	+	+	+	-	-	-	-	-	-	-	-	-	-	-	-
185	F	34	+	+	+	-	-	+	-	-	-	-	-	-	-	+	-
186	F	18	+	+	+	-	-	-	-	-	-	-	-	-	-	-	-
187	F	21	+	+	+	-	-	+	+	-	-	-	-	-	+	-	-
188	F	25	+	+	+	-	-	-	-	-	-	-	-	-	-	-	-
189	M	21	+	+	+	-	-	-	-	-	-	-	-	-	-	-	-
190	F	48	+	+	+	-	-	+	+	-	-	-	-	-	-	-	-
191	F	40	+	+	+	-	-	+	+	+	-	-	-	-	-	+	-
192	F	49	+	+	+	-	-	+	+	-	-	-	-	-	-	-	-
193	F	41	+	+	+	+	-	+	+	-	-	-	-	-	-	-	-
194	F	32	+	+	+	-	-	-	-	-	-	-	-	-	-	-	-
195	F	36	+	+	+	+	-	+	+	+	-	-	-	-	-	-	-
196	F	16	+	+	+	+	-	+	+	-	-	-	-	-	-	-	-
197	F	33	-	-	-	-	-	-	-	-	-	-	-	-	-	+	-
198	F	18	-	-	-	-	-	+	+	-	-	-	-	-	-	-	-
199	M	66	-	-	-	-	-	+	+	-	-	-	-	-	-	-	-
200	F	32	-	-	-	+	-	-	-	-	-	-	-	-	-	-	-
201	F	23	-	-	-	-	-	+	+	-	+	-	-	-	-	+	-
202	F	20	-	-	-	-	-	-	-	-	-	-	-	-	-	-	-
203	F	33	-	-	-	-	-	-	-	-	-	-	-	-	-	-	-
204	F	35	-	-	-	-	-	-	-	-	-	-	-	-	-	-	-
205	M	30	-	-	-	-	-	+	-	-	-	-	-	-	-	-	-
206	M	32	-	-	-	-	-	+	+	-	-	-	-	-	-	-	-
207	F	26	-	-	-	+	-	+	+	-	-	-	-	-	-	-	-
208	F	55	-	-	-	-	-	+	+	-	+	-	-	-	-	+	-
209	F	59	-	-	-	-	-	-	-	-	-	-	-	-	-	-	-
210	F	40	-	-	-	+	+	+	+	+	-	-	-	-	-	-	-
211	F	40	-	-	-	+	+	+	+	-	-	-	-	-	-	-	-
212	F	42	-	-	-	+	-	+	+	-	-	-	-	-	-	-	-
213	F	20	-	-	-	-	-	-	-	-	-	-	-	-	-	-	-
214	F	35	-	-	-	+	+	+	-	-	-	-	-	-	-	-	-
215	F	40	-	-	-	-	-	+	+	-	-	-	-	-	-	+	+
216	F	54	-	-	-	-	-	+	+	-	-	-	-	-	-	-	-
217	F	38	-	-	-	+	-	+	+	-	-	-	-	-	-	-	-
218	F	30	-	-	-	-	-	+	+	-	-	-	-	-	-	-	-
219	F	21	-	-	-	+	+	+	+	-	-	-	-	-	-	-	+
220	F	22	-	-	-	+	+	+	+	-	-	-	-	-	-	-	+
221	F	26	-	-	-	+	-	-	-	-	-	+	-	-	-	-	-
222	F	36	-	-	-	+	-	+	+	-	-	-	-	-	-	-	-
223	F	20	-	-	-	-	-	-	-	-	-	-	-	-	-	-	-
224	F	25	-	-	-	-	-	-	-	-	-	-	-	-	-	-	-
225	F	27	-	-	-	+	+	+	+	-	-	-	-	+	-	-	-
226	F	30	-	-	-	-	-	+	-	-	-	-	-	-	-	+	-
227	F	28	-	-	-	-	-	+	+	-	-	-	-	-	-	-	-
228	F	51	-	-	-	-	-	+	+	-	-	-	-	-	-	-	-
229	F	28	-	-	-	-	-	+	+	-	-	-	-	-	-	-	-
230	F	22	-	-	-	-	-	-	-	-	-	-	-	-	-	-	-
231	M	54	-	-	-	-	-	+	+	-	-	-	-	-	-	-	-
232	F	53	-	-	-	-	-	-	-	-	-	-	-	-	-	-	-
233	F	57	-	-	-	-	-	-	-	-	-	-	-	-	-	-	-
234	F	58	-	-	-	-	-	-	-	-	-	-	-	-	-	-	-
235	F	56	-	-	-	-	-	+	+	-	-	-	-	-	-	+	-
236	M	20	-	-	-	-	-	-	-	-	-	-	-	-	-	-	-
237	F	23	-	-	-	+	+	+	+	-	-	-	-	-	-	-	-
238	F	25	-	-	-	-	-	+	+	-	-	-	-	-	-	-	-
239	F	38	-	-	-	-	-	+	+	-	-	-	-	-	-	-	-
240	F	46	-	-	-	-	-	-	-	-	-	-	-	-	-	-	-
241	F	32	-	-	-	-	-	+	+	-	-	-	-	-	-	-	-
242	F	45	-	-	-	-	-	+	+	-	-	-	-	-	-	+	-
243	F	48	-	-	-	+	-	+	+	-	-	-	-	-	-	-	+
244	F	17	-	-	-	-	-	+	+	-	-	-	-	-	-	-	-
245	F	36	-	-	-	-	-	-	-	-	-	-	-	-	-	-	-
246	F	37	-	-	-	-	-	-	-	-	-	-	-	-	-	+	-
247	F	52	-	-	-	-	-	-	-	-	-	-	-	-	-	-	-
248	F	18	-	-	-	-	-	+	+	-	-	-	-	-	-	-	-
249	F	16	-	-	-	-	-	+	+	-	-	-	-	-	-	-	-
250	F	20	-	-	-	-	-	+	+	+	-	-	-	-	-	-	-
251	F	45	-	-	-	+	+	+	+	-	-	-	-	-	-	-	-
252	F	20	-	-	-	-	-	+	+	+	-	-	-	-	-	-	-
253	F	63	-	-	-	-	-	-	-	-	-	-	-	+	-	-	-
254	F	22	-	-	-	-	-	-	-	-	-	-	-	-	-	-	-
255	F	24	-	-	-	+	-	-	-	-	-	-	-	-	-	+	-
256	F	26	-	-	-	-	-	+	+	-	-	-	-	-	-	-	-
257	F	27	-	-	-	+	-	-	-	-	-	-	-	-	-	-	-
258	F	34	-	-	-	-	-	-	-	-	-	-	-	-	-	-	-
259	F	38	-	-	-	-	-	+	+	-	-	-	-	-	-	-	-
260	F	35	-	-	-	-	-	+	-	-	-	-	-	-	-	-	-
261	F	59	-	-	-	+	-	-	-	-	-	-	-	-	-	-	-
262	F	59	-	-	-	-	-	+	+	-	-	-	-	-	-	-	-
263	F	40	-	-	-	-	-	+	+	-	-	-	-	+	-	-	-
264	F	46	-	-	-	-	-	+	+	-	-	-	-	-	-	-	-
265	F	33	-	-	-	+	+	+	+	-	-	-	-	-	-	-	-
266	F	21	-	-	-	+	+	+	+	-	+	-	-	-	-	-	-
267	F	32	-	-	-	-	-	+	+	-	-	-	-	-	-	-	-
268	F	51	-	-	-	-	-	-	-	-	-	-	-	-	-	-	-
269	F	46	-	-	-	-	-	-	-	-	-	-	-	-	-	-	-
270	F	43	-	-	-	+	-	+	-	-	-	-	-	-	-	+	-
271	F	27	-	-	-	-	-	+	+	-	-	-	-	-	-	+	-
272	F	40	-	-	-	-	-	+	+	-	-	-	-	-	-	-	-
273	F	16	-	-	-	+	+	-	-	-	-	-	-	-	-	+	-
274	F	34	-	-	-	+	+	+	+	-	-	-	-	-	-	+	-
275	F	32	-	-	-	+	+	+	+	+	-	-	-	-	-	+	-
276	M	11	-	-	-	+	+	+	+	+	-	-	-	-	-	-	-
277	F	43	-	-	-	+	+	+	+	-	-	-	-	-	-	+	+
278	F	38	-	-	-	-	-	+	+	-	-	-	-	-	-	-	-
279	F	29	-	-	-	+	-	+	+	-	-	-	-	-	-	+	-
280	F	71	-	-	-	-	-	-	-	-	-	-	-	-	-	-	-
281	F	11	-	-	-	-	-	+	+	+	-	-	-	-	-	-	-
282	F	40	-	-	-	+	-	-	-	-	-	-	-	-	-	-	-
283	F	48	-	-	-	-	-	+	-	-	-	-	-	-	-	-	-
284	F	51	-	-	-	+	-	-	-	-	-	-	-	-	-	-	-
285	F	53	-	-	-	-	-	+	+	-	-	-	-	-	-	-	-
286	F	22	-	-	-	+	-	-	+	-	-	-	-	-	-	+	-
287	F	28	-	-	-	-	-	-	-	-	-	-	-	-	-	-	-
288	F	42	-	-	-	-	-	-	-	-	-	-	-	-	-	-	-
289	F	41	-	-	-	-	-	+	+	-	-	-	-	-	-	-	-
290	F	13	-	-	-	-	-	+	+	-	-	-	-	-	-	+	-
291	F	48	-	-	-	-	-	+	-	-	-	-	-	-	-	-	-
292	F	49	-	-	-	-	-	-	-	-	-	-	-	-	-	-	-
293	F	16	-	-	-	-	-	+	+	-	-	-	-	-	-	-	-
294	F	25	-	-	-	+	+	+	+	-	-	-	-	-	-	+	-
295	F	41	-	-	-	-	-	+	-	-	-	-	-	-	-	+	-
296	F	29	-	-	-	+	-	+	+	-	-	-	-	-	-	+	-
297	F	31	-	-	-	-	-	+	-	-	-	-	-	-	-	-	-
298	F	49	-	-	-	-	-	-	-	-	-	-	-	-	-	-	-
299	F	17	-	-	-	-	-	+	+	-	-	-	-	-	-	+	-
300	F	45	-	-	-	+	+	-	+	-	-	-	-	-	-	+	-
301	F	26	-	-	-	-	-	-	-	-	-	-	-	-	-	+	-
302	F	28	-	-	-	-	-	-	-	-	-	-	-	-	-	-	-
303	F	38	-	-	-	-	-	-	-	-	-	-	-	+	-	-	-
304	F	43	-	-	-	+	-	-	+	-	-	-	-	-	-	+	-
305	F	46	-	-	-	-	-	+	+	-	-	-	-	-	-	-	-
306	F	24	-	-	-	+	-	-	-	-	+	-	-	-	-	-	-
307	F	43	-	-	-	+	+	+	+	-	-	-	-	-	-	-	-
308	F	26	-	-	-	-	-	+	+	-	-	-	-	-	-	+	-
309	F	35	-	-	-	+	+	+	+	-	+	-	-	-	-	+	-
310	F	34	-	-	-	-	-	+	+	-	-	-	-	-	-	-	-
311	F	19	-	-	-	-	-	+	+	+	-	-	-	-	-	-	-
312	F	14	-	-	-	-	-	+	-	-	-	-	-	-	-	-	-
313	F	38	-	-	-	+	-	+	+	-	-	-	-	-	-	-	-
314	F	46	-	-	-	-	-	-	-	-	-	-	-	-	-	-	-
315	M	54	-	-	-	-	-	+	+	+	-	-	-	-	-	-	+
316	F	14	-	-	-	-	-	+	+	+	-	-	-	-	-	-	-
317	F	24	-	-	-	-	-	+	+	-	-	-	-	-	-	+	-
318	F	26	-	-	-	+	+	-	-	-	-	-	-	-	-	-	-
319	F	41	-	-	-	+	+	+	+	-	-	-	-	-	-	+	-
320	F	21	-	-	-	+	-	-	-	-	-	-	-	-	-	-	-
321	F	32	-	-	-	-	-	+	+	+	-	-	-	-	-	+	-
322	F	48	-	-	-	-	-	+	+	-	-	-	-	-	-	-	-
323	F	41	+	-	-	+	+	+	-	-	-	-	-	-	-	-	-
324	F	23	+	-	-	-	-	+	+	-	-	-	-	-	-	-	-
325	F	41	+	-	-	+	+	-	-	-	-	-	-	-	-	-	-
326	F	24	+	-	-	-	-	+	+	+	-	-	-	-	-	-	-
327	F	37	+	-	-	-	-	+	+	-	-	-	-	-	-	-	-
328	M	51	+	-	-	-	-	-	-	-	-	-	-	-	-	+	-
329	F	39	+	-	-	+		+	+	-	-	-	-	-	-	+	-
330	F	12	+	-	-	+	+	+	+	-	-	-	-	-	-	-	-
331	F	28	+	-	-	-	-	+	+	-	-	-	-	-	-	-	-
332	F	44	+	-	-	-	-	-	-	-	-	-	-	-	-	-	-
333	F	29	+	-	-	+	+	+	-	-	-	-	-	-	-	+	-
334	F	43	+	-	-	-	-	+	+	+	-	-	-	-	-	+	-
335	F	36	+	-	-	-	-	-	-	-	-	-	-	-	-	-	-
336	F	26	+	-	-	+	-	-	-	-	-	+	-	-	-	-	-
337	F	33	+	-	-	-	-	-	-	-	-	-	-	-	-	-	-
338	F	37	+	-	-	-	-	+	+	-	-	-	-	-	-	-	-
339	F	17	+	-	-	-	-	+	+	-	-	-	-	-	-	-	-
340	F	19	+	-	-	-	-	+	+	-	-	-	-	-	-	-	-
341	F	15	+	-	-	-	-	-	-	-	-	-	-	-	-	+	+
342	F	53	+	-	-	-	-	+	+	-	-	-	-	-	-	-	-
343	F	15	+	-	-	-	-	-	-	-	-	-	-	-	-	+	-
344	M	16	+	-	-	-	-	-	-	-	-	-	-	-	-	-	-
345	F	39	+	-	-	-	-	+	-	-	-	-	-	-	-	+	-
346	F	19	+	-	-	+	+	-	-	-	-	-	-	-	-	+	-
347	F	41	+	-	-	-	-	+	+	+	-	-	-	-	-	-	-
348	F	56	+	-	-	-	-	+	+	-	-	-	-	-	-	+	-
349	F	27	+	-	-	+	+	+	+	-	-	-	-	-	-	+	-
350	F	53	+	-	-	-	-	-	-	-	-	-	-	-	-	-	-
351	F	41	+	+	-	+	+	+	+	-	-	-	-	-	-	+	-
352	M	22	+	+	-	-	-	+	-	-	-	-	-	-	-	+	-
353	F	24	+	+	-	+	+	+	+	-	-	-	-	-	-	+	-
354	F	27	+	+	-	+	-	-	-	-	-	-	-	-	-	-	-
355	F	19	+	+	-	+	+	-	-	-	-	-	-	-	-	-	-
356	F	48	+	+	-	+	-	-	-	-	-	-	-	-	-	+	-
357	F	22	+	+	-	+	+	+	-	-	-	-	-	-	-	-	-
358	F	36	+	+	-	-	-	+	+	-	-	-	-	-	-	-	-
359	F	19	+	+	-	-	-	-	-	-	-	-	-	-	-	-	-
360	F	26	+	+	-	-	-	+	+	-	-	-	-	-	-	-	-
361	F	44	+	+	-	-	-	+	+	-	-	-	-	-	-	+	-
362	F	57	+	+	-	-	-	-	-	-	-	-	-	-	-	-	-
363	F	22	+	+	-	-	-	-	-	-	-	-	-	-	-	-	-
364	F	44	+	+	-	+	+	+	+	-	-	-	-	-	-	+	-
365	F	44	+	+	-	+	+	-	-	-	-	-	-	-	-	-	-
366	F	34	+	+	-	-	-	-	-	-	-	-	-	-	-	+	-
367	F	22	+	+	-	-	-	+	+	-	-	-	-	-	-	-	-
368	F	7	+	+	-	-	-	-	-	-	-	-	-	-	-	-	-
369	F	31	+	+	-	+	-	+	-	-	-	-	-	-	-	-	-
370	F	43	+	+	-	+	-	+	+	+	-	-	-	-	+	+	-
371	F	22	+	+	-	-	-	-	-	-	-	-	-	-	-	-	-
372	F	34	+	+	-	-	-	+	-	-	-	-	-	-	-	-	-
373	F	31	+	+	-	+	-	-	-	-	-	-	-	-	-	-	-
374	F	10	+	+	-	+	+	+	+	+	-	-	-	-	-	-	-
375	F	43	+	+	-	-	-	-	-	-	-	-	-	-	-	-	-
376	F	40	+	+	-	+	+	+	-	-	-	-	-	-	-	-	-
377	F	24	+	+	-	-	-	+	+	+	-	-	-	-	-	-	-
378	F	19	+	+	-	-	-	+	+	-	-	-	-	-	-	+	-
379	F	32	+	+	-	+	+	-	-	-	-	-	-	-	-	+	-
380	F	21	+	+	-	+	+	-	-	-	-	-	-	-	+	-	-
381	F	26	+	+	-	-	-	+	+	-	-	-	-	-	-	-	-
382	F	38	+	+	-	+	+	-	-	-	-	-	-	-	-	-	-
383	F	45	+	+	-	-	-	+	-	-	-	-	-	-	-	-	-
384	F	37	+	+	-	-	-	+	+	-	-	-	-	-	-	+	+
385	F	33	+	+	-	+	+	-	-	-	-	-	-	+	-	-	-
386	F	20	+	+	-	-	-	-	-	-	-	-	-	-	-	-	-
387	F	14	+	+	-	+	-	-	-	-	-	-	-	-	-	-	-
388	F	60	+	+	-	-	-	-	-	-	-	-	-	+	-	-	-
389	F	30	+	+	-	-	-	+	+	-	-	-	-	-	-	-	-
390	F	25	+	+	-	+	+	+	+	-	-	-	-	-	-	+	-
391	F	38	+	+	-	-	-	-	-	-	-	-	-	-	-	+	-
392	F	30	+	+	-	+	-	+	+	-	-	-	-	-	-	-	+
393	F	39	+	+	-	-	-	+	+	-	-	-	-	-	-	+	-
394	F	52	+	+	-	+	-	-	-	-	-	-	-	-	-	-	-
395	F	15	+	+	-	-	-	+	-	-	-	-	-	-	-	-	-
396	M	38	+	+	-	-	-	-	-	-	-	-	-	-	-	-	-
397	F	68	+	+	-	-	-	+	+	-	-	-	-	-	-	-	-
398	F	29	+	+	-	-	-	-	+	-	-	-	-	-	-	-	-
399	F	28	+	+	-	+	+	+	+	-	-	-	-	-	-	+	-
400	F	60	+	+	-	-	-	+	+	+	-	-	-	-	-	-	-
401	F	25	+	+	-	-	+	+	+	+	-	-	-	-	-	-	-
402	F	55	+	+	-	-	-	-	-	-	-	-	-	-	-	-	-
403	F	62	+	+	-	-	-	-	-	-	-	-	-	-	-	-	-
404	F	17	+	+	-	-	-	-	-	-	-	-	-	-	-	-	-
405	F	25	+	+	-	-	-	-	-	-	-	-	-	-	-	-	-
406	F	32	+	+	-	+	+	+	+	-	-	-	-	-	-	-	-
407	F	25	+	+	-	-	-	-	-	-	-	-	-	-	-	+	-
408	F	49	+	+	-	-	-	+	-	-	-	-	-	-	-	+	-
409	F	28	+	+	-	-	-	+	+	-	-	-	-	-	-	+	+
410	F	32	+	+	-	-	-	+	-	-	-	-	-	-	-	-	-
411	F	37	+	+	-	+	-	-	-	-	-	-	-	-	-	-	-
412	F	35	+	+	-	+	+	+	+	-	-	-	-	-	-	+	-
413	F	43	+	+	-	-	-	+	-	-	-	-	-	-	-	-	-
414	F	18	+	+	-	-	-	+	-	-	-	-	-	-	-	+	-
415	F	38	+	+	-	-	-	+	+	-	-	-	-	-	-	-	-
416	F	32	+	+	-	-	-	+	+	-	-	-	-	-	-	-	-
417	F	45	+	+	-	+	-	+	+	-	-	-	-	-	-	+	-
418	F	36	-	+	-	-	-	+	-	-	-	-	-	-	-	+	-
419	F	34	-	+	-	-	-	+	-	-	-	-	-	-	-	-	-
420	F	35	-	+	-	-	-	+	+	+	-	-	-	-	-	-	-
421	F	12	-	+	-	+	-	-	-	-	-	-	-	-	-	+	+
422	M	31	-	+	-	+	+	-	-	-	-	-	-	-	-	+	-
423	F	42	-	+	-	-	-	-	-	-	-	-	-	-	+	-	+
424	F	35	-	+	-	-	-	+	+	+	-	-	-	-	-	-	-
425	F	38	-	+	-	+	+	-	-	-	-	-	-	-	-	+	-
426	F	28	-	+	-	-	-	-	-	-	-	-	-	-	-	-	-
427	F	41	-	+	-	+	+	+	+	-	-	-	-	-	-	+	-
428	M	29	-	+	-	-	-	+	+	-	-	-	-	-	-	+	-
429	F	22	-	+	-	-	-	+	+	-	-	-	-	-	-	+	-
430	F	29	-	+	-	+	+	+	+	-	-	-	-	-	-	-	+
431	F	38	-	+	+	-	-	-	-	-	-	-	-	-	-	-	-
432	F	37	-	+	+	+	+	+	+	-	-	-	-	-	-	+	-
433	F	47	-	+	+	-	-	+	+	+	-	-	-	-	-	-	-
434	F	52	-	+	+	+	+	+	+	-	-	-	-	-	-	-	-
435	F	36	-	+	+	-	-	-	-	-	-	-	-	-	-	-	-
436	F	40	-	+	+	-	-	+	+	+	-	-	-	-	-	-	-
437	M	35	-	+	+	+	-	-	-	-	-	-	-	-	-	-	-
438	F	55	-	+	+	-	-	-	-	-	-	-	-	-	-	-	-
439	F	48	-	+	+	-	-	-	-	-	-	-	+	-	-	-	-
440	F	16	-	+	+	-	-	-	-	-	-	-	-	-	-	+	-
441	F	43	-	+	+	-	-	+	+	-	-	-	-	-	-	-	-
442	F	38	-	+	+	-	-	+	+	+	-	-	-	-	-	-	-
443	F	22	-	+	+	+	+	+	-	-	-	-	-	-	-	-	-
444	F	40	-	+	+	-	-	+	+	+	-	-	-	-	-	-	+
445	F	45	-	+	+	-	-	+	-	+	-	-	-	-	-	-	-
446	F	15	-	+	+	-	-	-	-	-	-	-	-	-	-	+	-
447	F	40	-	+	+	-	-	+	+	+	-	-	-	+	-	-	-
448	F	54	-	-	+	-	-	-	-	-	-	-	-	-	-	+	-
449	F	53	-	-	+	-	-	-	-	-	-	-	-	-	-	-	-
450	F	45	-	-	+	-	-	-	-	-	-	-	-	-	-	-	-
451	F	34	-	-	+	+	+	+	+	-	-	-	-	-	-	-	+
452	F	53	-	-	+	+	-	+	+	-	-	-	-	+	-	+	-
453	F	42	+	-	+	+	-	-	-	-	-	-	-	-	-	-	-
454	F	52	+	-	+	-	-	-	-	-	-	-	-	-	-	-	-
455	F	21	+	-	+	-	+	-	-	-	-	-	-	-	-	+	-
456	F	33	+	-	+	+	+	+	+	-	-	-	-	-	-	-	-
457	F	30	+	-	+	-	-	-	-	-	-	-	-	-	-	-	-
458	F	30	+	-	+	-	-	-	-	-	-	-	-	-	-	-	-
459	F	25	+	-	+	-	-	+	+	-	-	-	-	-	-	-	-
460	F	27	+	-	+	+	-	-	-	-	-	-	-	-	-	+	-
461	F	37	+	-	+	-	-	+	-	-	-	-	-	-	-	+	+
